# Supplementary material for: A Frailty-Adjusted Stratification Score to Predict Surgical Risk, Post-Operative, Long-Term Functional Outcome, and Quality of Life after Surgery in Intracranial Meningiomas
Source: Cancers (Basel). 2022 Jun 22;14(13):3065. doi: 10.3390/cancers14133065 (PMC9265059; doi:10.3390/cancers14133065)
Supplement: Supplementary file 1 [file cancers-14-03065-s001.zip]

Archive with 1 entries (1 files):
- cancers-1716671-supplementary.pdf
